# Supplementary material for: In silico prediction of secretory proteins of Opisthorchis viverrini, Clonorchis sinensis and Fasciola hepatica that target the host cell nucleus
Source: Heliyon. 2021 Jun 5;7(7):e07204. doi: 10.1016/j.heliyon.2021.e07204 (PMC8318992; doi:10.1016/j.heliyon.2021.e07204)
Supplement: Table S1 [file mmc1.xlsx]

## Sheet: Supp 1
Table S1. Annotations of the nuclear predicted proteins (MW<40KDa) of O. viverrini, C. sinensis and F. hepatica . Those proteins that had no annotations are not listed.
Opisthorchis viverrini (n=175)					Clonorchis sinensis (n=350)					Fasciola hepatica (n=9)
Transcript code	Polypeptide ID	Protein name	MW (kDa)	pI	Transcript code	Polypeptide ID	Protein name	MW (kDa)	pI	Transcript code	Polypeptide ID	Protein name	MW (kDa)	pI
T265_00242	A0A075A3X4	Helix-loop-helix DNA-binding domain protein	20.8446	9.04	csin103713	G7YNK2	Minichromosome maintenance protein 10	13.4	9.27	maker-scaffold10x_631_pilon-snap-gene-0.22	A0A4E0R449	TP53RK-binding protein	21.87	6.04
T265_00272	A0A075ADB4	NET domain-containing protein	19.22	6.54	csin101893	G7Y6T4	Coiled-coil domain-containing protein 113	34.54	2.93	maker-scaffold10x_345_pilon-pred_gff_StringTie-gene-1.35	A0A2H1CTK2	Zinc finger protein; Zinc finger, C2H2 type	33.3702	9.12
T265_00352	A0A075ACY7	WD domain, G-beta repeat protein	34.8583	5.36	csin100707	G7Y423	Zinc finger protein 182	39.35	3.48	augustus_masked-scaffold10x_173_pilon-processed-gene-0.59	A0A2H1C2B4	Transcription and mRNA export factor ENY2	11.3921	6.61
T265_00504	A0A075A5N3	RRM domain-containing protein	35.6362	10.55	csin111071	G7YUA8	Homeobox protein	35.2399	5.8	maker-scaffold10x_908_pilon-snap-gene-1.160	A0A4E0RLY5	Transcriptional enhancer factor TEF-5	29.5577	5.72
T265_00681	A0A075ABW9	FHA domain-containing protein	32.8076	9.7	csin101190	A0A3R7D676	Polyadenylate-binding protein 2	32.438	7.04	maker-scaffold10x_1412_pilon-augustus-gene-0.15	A0A2H1C3D0	Origin recognition complex subunit 1	38.4345	9.16
T265_00793	A0A075A1Q5	C2H2-type domain-containing protein	17.4829	9.07	csin110999	H2KV15	Insulinoma-associated protein (Ia-1)-related	35.317	7.52	maker-scaffold10x_324_pilon-augustus-gene-0.37	A0A4E0QZB8	Adenylate kinase isoenzyme 6 homolog	20.4388	4.42
T265_00818	A0A075A1S8	Rad60-SLD domain-containing protein	5.83776	9.14	csin107800	H2KU53	E3 ubiquitin-protein ligase CCNB1IP1; E3 ubiquitin-protein ligase CCNP1IP1	32.9828	8.95	maker-scaffold10x_22_pilon-snap-gene-0.116	A0A2H1C1H1	Serine/arginine-rich splicing factor	18.0643	11.46
T265_00849	A0A075A1D2	MYND-type domain-containing protein	26.8006	8.43	csin101992	G7Y718	Extracellular signal-regulated kinase 1/2	37.3514	9.19	maker-scaffold10x_1111_pilon-snap-gene-0.8	A0A4E0R560	U3 small nucleolar ribonucleoprotein IMP3	21.5821	9.95
T265_00902	A0A075AJD9	TFIIB-type domain-containing protein	15.3844	5.68	csin109199	H2KUJ4	Growth inhibition and differentiation-related protein 88	29.6862	7.03	maker-scaffold10x_99_pilon-snap-gene-0.70	A0A2H1CE13	Dr1-associated corepressor	31.4483	9.02
T265_01084	A0A075A3Z1	Histone domain-containing protein	8.10331	8.93	csin100072	G7Y2M5	Gap-Pol polyprotein	34.3509	8.5
T265_01404	A0A075A2Q0	TAFII28 domain-containing protein	30.5576	4.25	csin112089	G7YM88	HMG box domain-containing protein	36.0278	9.99
T265_01556	A0A074ZY03	U1 small nuclear ribonucleoprotein C	15.6212	8.99	csin108521	H2KS94	Ribosome production factor 1	37.9587	10.41
T265_01635	A0A1S8WNM4	SYF2 splicing factor	25.998	9.21	csin104569	G7YBX7	Pol-related protein	28.7938	6.66
T265_01697	A0A075AIV0	Cytochrome c domain-containing protein	29.2817	9.47	csin110741	G7YL37	Brain-specific homeobox protein homolog	34.9493	8.87
T265_01822	A0A075AIQ5	E3 ubiquitin-protein ligase	39.7271	6.19	csin101812	H2KPD9	WD repeat-containing protein 61	33.8883	5.66
T265_01844	A0A075A8L9	Histone domain-containing protein	32.0587	10.01	csin107712	H2KS03	Upstream activation factor subunit UAF30	23.1079	9.73
T265_01907	A0A074ZY08	GIY-YIG domain-containing protein	31.9901	9.82	csin111148	H2KT02	Histone H3-like centromeric protein cse-4; Histone H3-like centromeric protein hH3v	22.9818	11.07
T265_01925	A0A075A166	S4 RNA-binding domain-containing protein	21.8124	9.8	csin105633	H2KR79	Mps one binder kinase activator-like 2A	25.1908	5.74
T265_01996	A0A074ZWS5	G10 protein	16.8976	9.09	csin112745	G7YWW9	DNA replication complex GINS protein PSF2	22.2212	5.03
T265_01998	A0A075A868	SEC7 domain-containing protein	21.3138	6.65	csin106635	G7YQ37	CD2-associated protein	33.7717	9.12
T265_02055	A0A075A812	Thioredoxin-like protein	19.824	6.51	csin109528	H2KSJ7	La-related protein 6	37.8093	9.52
T265_02226	A0A075A7F3	RRM domain-containing protein	24.3226	9.7	csin111867	G7YVG6	Paramyosin	20.6414	11.11
T265_02271	A0A074ZWJ3	RRM domain-containing protein	18.2328	11.75	csin110894	G7YU11	Endonuclease-reverse transcriptase	24.5932	10.1
T265_02780	A0A074ZUN9	Mediator of RNA polymerase II transcription subunit 20	30.5489	8.69	csin105296	G7YDB3	BTB/POZ domain-containing adapter for CUL3-mediated RhoA degradation protein	39.0654	6.03
T265_03124	A0A074ZTR9	S1 motif domain-containing protein	37.5662	4.77	csin112388	G7YMG2	DUF4817 domain-containing protein	29.759	6.86
T265_03161	A0A075AHT2	Histone acetyltransferase subunit NuA4	19.1823	9.65	csin111039	G7YU86	Regulator of G protein signaling 3 rgs3	23.2741	8.87
T265_03201	A0A074ZTB8	Tudor domain-containing protein	24.3272	8.86	csin107110	H2KU09	rRNA-processing protein EBP2	31.1967	10.29
T265_03375	A0A075AHL8	Homeobox domain-containing protein	37.122	9.26	csin109112	G7YS91	T-cell acute lymphocytic leukemia protein	24.3409	9.76
T265_03378	A0A074ZW48	Sm domain-containing protein	32.7156	6.29	csin109781	G7YJT2	Nuclear cap-binding protein subunit 2	18.741	9.37
T265_03536	A0A074ZRA8	PRP38 family protein	36.1302	9.36	csin102065	G7Y776	Transposable element Tc3 transposase	23.3816	8.32
T265_03563	A0A075AHG9	PPM-type phosphatase domain-containing protein	16.8222	5.22	csin104063	G7YAW5	ATP-binding cassette transporter	21.5993	9.38
T265_03697	A0A075A2L6	BZIP domain-containing protein	32.9628	9.07	csin113488	G7YYM4	UPF0234 protein yajQ	19.0467	5.97
T265_03710	A0A074ZV43	Cyclin_C domain-containing protein	24.4867	6.9	csin101944	G7Y6X7	Histone-lysine N-methyltransferase SETD8	38.8553	9.67
T265_03731	A0A075AHD9	C2H2-type domain-containing protein	32.724	9.49	csin111892	G7YVI2	C2H2-type domain-containing protein	30.5184	9.4
T265_03733	A0A074ZRL2	C2H2-type domain-containing protein	37.7746	8.64	csin110310	H2KUU1	Zinc finger protein 3	32.4454	8.86
T265_03969	A0A075AH63	MutL_C domain-containing protein	26.023	8.75	csin112931	H2KVR2	EF-hand calcium-binding domain-containing protein 1	21.9294	5.03
T265_04102	A0A075A162	Homeobox domain-containing protein	34.4719	5.16	csin113090	G7YXL9	LIM/homeobox protein Lhx9	20.5437	7.84
T265_04169	A0A075AGX7	Brix domain-containing protein	37.5647	8.75	csin102020	G7Y742	Mediator of RNA polymerase II transcription subunit 6	30.9572	5.73
T265_04195	A0A075A0P6	CCAAT-binding transcription factor subunit B	26.1794	9.22	csin101317	H2KP43	Zinc finger HIT domain-containing protein 3	18.0825	5.37
T265_04225	A0A074ZPJ7	rRNA adenine N(6)-methyltransferase	35.0153	9.99	csin104593	G7YBZ4	Transcription initiation factor TFIID subunit 13	10.227	8.93
T265_04319	A0A075A044	Splicing factor 3B subunit 5	9.9883	6.17	csin112109	H2KVE9	Zinc finger protein 710	23.3654	9.64
T265_04491	A0A074ZMV2	WD_REPEATS_REGION domain-containing protein	39.7449	7.62	csin109087	G7YIY6	DNA excision repair protein ERCC-1	38.3315	6.41
T265_04509	A0A074ZZM3	Homeobox domain-containing protein	28.5854	9.22	csin106087	G7YEP0	SURF6 domain-containing protein	11.8979	11.07
T265_04542	A0A074ZZI3	G-patch domain-containing protein	19.1187	10.75	csin112080	G7YVT4	C2H2-type domain-containing protein	37.2068	8.12
T265_04746	A0A074ZYN0	Mediator of RNA polymerase II transcription subunit 6	30.812	5.73	csin108113	G7YHM1	ATP-binding cassette transporter	19.8346	175
T265_04914	A0A074ZME5	Sds3-like protein	30.4619	4.85	csin105554	G7YPE0	DUF4817 domain-containing protein	23.5518	7.09
T265_04950	A0A074ZQW9	U1-type domain-containing protein	31.2074	6.94	csin104179	G7YNR5	Serine/threonine-protein phosphatase 2A 56 kDa regulatory subunit delta isoform	9.40865	9.51
T265_05015	A0A074ZM24	Histone H2A	14.3036	10.57	csin110876	G7YL85	C2H2-type domain-containing protein	17.3729	8.51
T265_05056	A0A075AFQ7	BHLH domain-containing protein	33.1141	8.92	csin110720	G7YTT5	C2H2-type domain-containing protein	11.258	9.46
T265_05065	A0A075AFR1	Transcriptional Coactivator p15	13.458	9.07	csin102851	G7Y8N5	La protein homolog	15.2755	8.6
T265_05076	A0A1S8WJW9	WD_REPEATS_REGION domain-containing protein	36.9353	6.35	csin111957	G7YM55	ATP-binding cassette transporter	20.7388	9.91
T265_05077	A0A074ZQD4	Chromatin associated protein KTI12	36.8752	7.14	csin110299	G7YTD6	DNA-directed RNA polymerase I subunit RPA12	18.9064	7.57
T265_05406	A0A074ZJS2	H15 domain-containing protein	39.1941	10.37	csin112406	G7YWC8	Phosphopantothenoylcysteine decarboxylase	10.433	5.02
T265_05487	A0A074ZK67	WD_REPEATS_REGION domain-containing protein	35.7316	6.19	csin113305	G7YY49	C2H2-type domain-containing protein	27.742	6.3
T265_05709	A0A075AEX9	Histone H4	19.128	10.98	csin100763	G7Y469	Probable nuclear hormone receptor HR3	33.1755	7.16
T265_05902	A0A075AEP0	Tau95_N domain-containing protein	31.7496	8.41	csin108808	G7YRY6	Craniofacial development protein 2	22.3505	10.17
T265_06215	A0A074ZLA8	RRM domain-containing protein	22.8133	11.41	csin107710	G7YH31	Histone-lysine N-methyltransferase SETD1	14.6989	6.41
T265_06245	A0A074ZT17	RNA polymerase K / subunit	15.0579	4.3	csin112851	G7YX49	rRNA adenine N(6)-methyltransferase	34.9672	9.99
T265_06348	A0A074ZSS8	Homeobox domain-containing protein	15.9533	11.45	csin112626	G7YWP2	Transcription elongation factor S-II	14.8984	9.25
T265_06400	A0A1S8WV86	Homeobox domain-containing protein	39.12	8.06	csin112772	G7YWY9	Craniofacial development protein 2	22.3515	10.02
T265_06408	A0A1S8WME0	Partner of SLD five, PSF3	26.9828	7.83	csin113335	G7YY76	Nuclear RNA export factor 1/2	15.553	6.28
T265_06428	A0A074ZG95	BHLH domain-containing protein	30.708	8.89	csin100743	G7Y453	Ribonuclease P/MRP protein subunit POP5	29.4606	9.26
T265_06501	A0A1S8WLA2	BHLH domain-containing protein	34.2782	9.23	csin104958	A0A419QBI7	Nucleoporin NDC1	31.4528	7.62
T265_06548	A0A074ZFS7	Sin3 associated polypeptide p18	26.4847	10.05	csin109974	H2KSR1	U3 small nucleolar RNA-associated protein MPP10	28.3465	8.74
T265_06598	A0A075ADL3	WBS_methylT domain-containing protein	22.0102	9.82	csin111790	G7YVC3	Krueppel-like factor 1	32.9098	9.78
T265_06760	A0A074ZEW5	WD_REPEATS_REGION domain-containing protein	20.7828	8.33	csin113020	G7YXG8	Mitotic spindle-associated MMXD complex subunit MIP18	12.4594	6.83
T265_06871	A0A075ACX9	YL1_C domain-containing protein	32.2548	9.86	csin100482	Q5USN4	Ubiquitin-conjugating enzyme; Ubiquitin-conjugating enzyme E2-17 kDa	17.763	4.47
T265_06887	A0A075ACY6	EF-hand domain-containing protein	22.3147	9.62	csin101583	G7Y631	Protein disulfide-isomerase	34.4826	8.24
T265_06904	A0A074ZIT7	LITAF domain-containing protein	22.2245	4.74	csin106902	H2KRR0	Ribonuclease P/MRP protein subunit RPP1	35.5558	8.35
T265_07002	A0A074ZEE4	U-box domain-containing protein	37.9918	6.15	csin101034	H2KNZ4	Ribosome biogenesis protein BRX1
T265_07061	A0A074ZDY5	Prefoldin, alpha subunit	17.0092	5.19
T265_07295	A0A074ZD51	C2H2-type domain-containing protein	15.1661	8.77	csin100989	G7Y4R7	p25-alpha domain containing protein	17.2356	9.39
T265_07357	A0A074ZP75	Sm domain-containing protein	18.1172	9.75	csin103984	H2KTJ3	Box C/D snoRNA protein 1	34.9824	9.48
T265_07370	A0A075ABY3	RRM domain-containing protein	32.3298	10.47	csin112803	G7YX11	HMG box domain-containing protein	39.1239	8.02
T265_07461	A0A075ABI0	CHCH domain-containing protein	14.753	9.14	csin113119	G7YXN8	C2H2-type domain-containing protein	29.4465	6.25
T265_07476	A0A1S8WRH7	Ski_Sno domain-containing protein	23.7995	7.62	csin111673	G7YLV6	Deoxyribonuclease II	20.8636	5.64
T265_07555	A0A074ZC43	BHLH domain-containing protein	38.0619	9.85	csin102182	G7Y7F7	Small nuclear ribonucleoprotein B and B; Small nuclear ribonucleoprotein-associated protein B	18.1172	9.75
T265_07716	A0A074ZC20	DnaJ domain protein	38.0573	9.19	csin113204	G7YXW2	Putative U5 small nuclear ribonucleoprotein 200 kDa helicase	24.964	5.4
T265_07775	A0A074ZFZ5	HTH_38 domain-containing protein	25.8915	10.58	csin112072	G7YVT1	Polycomb group RING finger protein 3	16.4202	5.61
T265_07912	A0A074ZFI2	U3 small nucleolar RNA-associated protein 11	28.2624	10.18	csin108853	G7YIM6	FYVE RhoGEF and PH domain-containing protein 6	17.7388	8.29
T265_08006	A0A1S8WH44	BZIP domain-containing protein	34.2135	10.23	csin107095	G7YQE8	Transcription initiation factor TFIID subunit 11	30.5026	4.22
T265_08152	A0A074ZL78	Histone H2A	16.3921	11.24	csin103638	G7YA33	Neurogenic differentiation factor 2	33.8937	6.79
T265_08561	A0A074Z8V9	BHLH domain-containing protein	34.0549	9.63	csin113057	G7YXJ0	Zinc finger protein 474	28.5136	9.86
T265_08738	A0A075A7D4	DUF667 domain-containing protein	22.7672	8.96	csin100381	A0A419QFN4	Ribosome biogenesis protein NSA2	22.3003	10.23
T265_08787	A0A074Z869	Homeobox domain-containing protein	12.8056	10.6	csin112587	H2KT94	Transcription initiation factor TFIID subunit 8	33.2862	9.28
T265_08874	A0A075A702	YEATS family protein	25.9577	6.67	csin108599	G7YI91	C2H2-type domain-containing protein	28.9702	9.94
T265_09042	A0A075A684	RRM domain-containing protein	35.7519	10.19	csin105742	H2KR96	Transcription and mRNA export factor ENY2	11.3161	5.4
T265_09096	A0A074Z6S3	UBIQUITIN_CONJUGAT_2 domain-containing protein	27.8786	6.38	csin102746	G7YN70	Minichromosome maintenance protein 8	31.6582	9.6
T265_09106	A0A1S8WQD4	RING-type domain-containing protein	29.7359	9.03	csin111912	G7YM39	Craniofacial development protein 2	26.5533	9.82
T265_09154	A0A074Z6K5	Protein MAK16 homolog	36.9027	5.36	csin100289	G7Y343	Troponin I	37.651	9.19
T265_09179	A0A074ZHS0	RPOL4c domain-containing protein	28.8079	5.44	csin111220	G7YLI2	DUF4817 domain-containing protein	22.5802	11.23
T265_09278	A0A075A5M1	Small nuclear ribonucleoprotein Sm D2	14.0834	9.88	csin113339	G7YY80	Histone H3	22.6904	5.5
T265_09317	A0A074ZAV5	C2H2-type domain-containing protein	37.8708	6.81	csin106543	G7YQ08	Transportin-3	15.2335	8.78
T265_09645	A0A075A4A9	Reverse transcriptase domain-containing protein	24.7113	4.6	csin113604	G7YYV7	Endo/exonuclease/phosphatase domain-containing protein	22.9561	6.48
T265_09887	A0A1S8WI49	Histone H2A	10.936	10.98	csin112538	G7YWK0	U6 snRNA-associated Sm-like protein LSm3	5.84757	4.73
T265_09900	A0A074ZF56	POU-specific domain-containing protein	39.0017	9.71	csin109805	H2KSN5	Heterogeneous nuclear ribonucleoprotein A1/A3; Heterogeneous nuclear ribonucleoproteins A2/B1	36.8456	8.77
T265_09914	A0A075A372	Cyclin N-terminal domain-containing protein	39.3729	8.35	csin102807	H2KPZ0	Neurogenic differentiation factor 1	36.4372	9.64
T265_09980	A0A074Z3Z9	C2H2-type domain-containing protein	28.0762	10.14	csin101163	A0A419QCY1	Histone H3	14.3064	11.25
T265_10118	A0A074Z3F2	HIT-type domain-containing protein	31.2507	9	csin107481	H2KRY5	Dystonin	25.6772	7.82
T265_10119	A0A1S8X6D8	Proteasome assembly chaperone 2	31.2208	5.88	csin101734	A0A3R7G2V5	BHLH domain-containing protein	37.6613	9.24
T265_10135	A0A074ZEC6	Structure-specific endonuclease subunit SLX1 homolog	31.5564	9.13	csin107043	G7YQC9	20S proteasome subunit alpha 7	15.1188	4.64
T265_10136	A0A074Z3D5	HIT zinc finger	15.5659	5.22	csin109880	G7YT08	von Hippel-lindau disease tumor supressor	18.7445	5.74
T265_10142	A0A074Z3E6	Ribonuclease P/MRP protein subunit POP5	21.4978	9.56	csin100953	G7Y4M2	DUF4817 domain-containing protein	31.8052	8.67
T265_10172	A0A074Z388	Homeobox domain-containing protein	34.8311	9.31	csin105695	G7YE03	DnaJ homolog subfamily C member 8	33.2713	8.82
T265_10276	A0A074Z2V9	U6 snRNA-associated Sm-like protein LSm1	24.7285	9.41	csin110062	G7YK65	Nuclear hormone receptor family member nhr-8	17.4865	8.14
T265_10407	A0A075A1G3	DNA-directed RNA polymerase subunit	12.2589	5.35	csin112560	G7YWL3	Three-prime repair exonuclease 1	22.6737	5.82
T265_10564	A0A074Z204	GTP-binding domain protein	21.3644	6.09	csin104465	G7YBR0	Nuclear receptor 2DBD-gamma	33.9888	6.97
T265_10581	A0A074Z200	Reverse transcriptase domain-containing protein	18.18	5.22	csin103306	G7Y9I9	Homeobox protein Hox-D12	36.3179	7.63
T265_10609	A0A074Z5X8	G-patch domain-containing protein	36.1868	6.16	csin104706	G7YC62	Serine/arginine-rich splicing factor 2	39.3681	9.66
T265_10618	A0A074Z1N1	CT20 family protein	19.3629	7.81	csin112555	H2KT92	Cysteine and histidine-rich domain-containing protein 1	35.1428	7.63
T265_10781	A0A074Z5C6	Homeobox domain-containing protein	32.3743	7.16	csin112660	H2KVL8	Rex4-related (Xpmc2) protein	35.2115	8.57
T265_10806	A0A074ZZZ4	BHLH domain-containing protein	37.9522	8.46	csin109683	G7YSV6	UPF0598 protein CG30010	25.1576	5.71
T265_10951	A0A1S8WL47	Brix domain-containing protein	37.8666	10.42	csin100086	G7Y2L4	Sjoegren syndrome nuclear autoantigen 1	13.6396	8.45
T265_11111	A0A074Z464	CBFD_NFYB_HMF domain-containing protein	28.0917	10.7	csin102531	G7YN39	DUF5641 domain-containing protein	35.4411	9.44
T265_11132	A0A1S8WQU9	PWI domain-containing protein	27.4132	6.65	csin106970	G7YG07	Ig-like domain-containing protein	35.9954	9.48
T265_11164	A0A074YZP1	HMG box domain-containing protein	27.7748	9.61	csin102816	G7Y8K4	U11/U12 small nuclear ribonucleoprotein 20 20kDa protein	35.7297	9.97
T265_11300	A0A074ZXY8	Nuclear cap-binding protein subunit 2	18.7731	9.37	csin113045	G7YMS4	Splicing factor 3A subunit 2	16.4756	9.23
T265_11461	A0A074Z2X4	YL1_C domain-containing protein	15.1803	9.24	csin102657	H2KPV8	Zinc finger protein 629	30.0611	9.11
T265_11489	A0A1S8WIE3	AAA domain-containing protein	37.7581	9.27	csin102999	G7YNC0	Acyl-CoA thioesterase-related	30.5703	5.18
T265_11508	A0A074Z996	SFM domain-containing protein	36.9416	5.87	csin108009	G7YHH8	BHLH domain-containing protein	34.5012	9.52
T265_11517	A0A074YYR1	MBD domain-containing protein	39.9171	9.64	csin107166	G7YG97	Doublesex-and mab-3-related transcription factor A2	35.3779	9.68
T265_11795	A0A074Z1R4	Reverse transcriptase domain-containing protein	18.9375	7.66	csin109963	G7YK20	Nicotinamide riboside kinase 1	20.4372	5.04
T265_11866	A0A074YXE1	Mediator of RNA polymerase II transcription subunit 10	18.1294	5.29	csin102191	G7Y7G6	Cleavage and polyadenylation specificity factor subunit 4	17.2196	9.83
T265_11893	A0A074Z1C0	LIM zinc-binding domain-containing protein	31.8676	8.87	csin101326	G7Y5I0	Small ubiquitin-related modifier	8.05329	8.82
T265_11894	A0A074YXA4	Homeobox domain-containing protein	27.3625	8.85	csin104656	G7YC20	Zinc finger protein Gfi-1	20.6175	9.61
T265_12027	A0A074YWB6	H15 domain-containing protein	39.9093	8.56	csin103447	G7Y9R9	C2H2-type domain-containing protein	34.0663	9.98
T265_12142	A0A074Z6F0	Transcription and mRNA export factor ENY2	11.2401	7.83	csin109590	G7YSR7	HTH_38 domain-containing protein	15.3497	10.46
T265_12252	A0A074Z5A7	rRNA_proc-arch domain-containing protein	14.0882	6.1	csin110832	G7YTY1	Endonuclease-reverse transcriptase	26.5548	9.32
T265_12451	A0A074ZT51	UBIQUITIN_CONJUGAT_2 domain-containing protein	17.763	4.47	csin113554	G7YMU7	Proteasome activator subunit 3	29.9053	5.79
T265_12505	A0A075A679	Nuclear receptor domain-containing protein	26.8018	8.28	csin101132	A0A419QF39	Lamin B	21.5251	7.55
T265_12794	A0A1S8X2H8	RNA_pol_L_2 domain-containing protein	30.3634	9.15	csin100981	G7Y4R0	Craniofacial development protein 2	12.0677	9.3
T265_12828	A0A074ZXU3	C2H2-type domain-containing protein	29.051	10.94	csin100833	G7Y4C8	RNA-binding protein Musashi	32.7768	9.25
T265_12999	A0A074ZW45	DUF4817 domain-containing protein	24.6414	9.79	csin112374	G7YWB0	Serine/threonine-protein kinase haspin	16.4105	4.54
T265_13023	A0A074ZUS6	UBIQUITIN_CONJUGAT_2 domain-containing protein	12.7147	9.06	csin112526	G7YWI9	Zinc finger protein 599	37.0969	8.95
T265_13038	A0A074ZUF8	Doublecortin domain-containing protein	22.4285	9.13	csin110328	G7YKJ7	Guanine nucleotide binding protein (G protein) beta 5; Guanine nucleotide-binding protein subunit beta-5	19.0674	5.02
T265_13048	A0A1S8WIR8	Zinc finger, C2H2 type	20.4475	8.95	csin108219	H2KS61	Histone H1/5	18.6486	10.81
T265_13074	A0A074ZTW6	Zinc finger, C2H2 type	32.4854	8.86	csin113590	G7YYU4	Transposable element Tc3 transposase	32.586	7.28
T265_13119	A0A074ZUH6	DRBM domain-containing protein	33.5074	9.34	csin112242	G7YW18	Ubiquitin-conjugating enzyme E2 D/E; Ubiquitin-conjugating enzyme E2 E3	29.8992	5.1
T265_13304	A0A074ZVA6	AAA domain-containing protein	37.9442	5.72	csin101817	G7Y6M6	snRNA-activating protein complex subunit 3	30.3851	6.74
T265_13405	A0A074ZU08	Matrin-type domain-containing protein	22.2581	9.33	csin100942	G7Y4L2	STARP antigen	17.0057	11.27
T265_13431	A0A074ZP20	Breast carcinoma amplified sequence 2	25.1405	4.92	csin102142	H2KTC6	Achaete-scute homolog 2	38.0669	9.86
T265_13501	A0A075A026	DM domain-containing protein	20.2291	9.02	csin109364	G7YSI8	DUF4817 domain-containing protein	29.4607	9.04
T265_13524	A0A074ZNP9	JmjC domain-containing protein	33.7181	7.69	csin101984	G7Y712	Probable methyltransferase WBSCR22 homolog	21.86	9.77
T265_13587	A0A074ZRI4	Homeobox domain-containing protein	35.6979	5.34	csin111399	G7YLN4	E3 ubiquitin-protein ligase CHFR	21.0942	6.29
T265_13676	A0A075AFQ2	UBIQUITIN_CONJUGAT_2 domain-containing protein	35.1129	5.99	csin113083	G7YXL3	Kelch-like protein 20	30.4499	4.96
T265_13707	A0A074ZQ03	Transcription factor TFIID	29.5493	9.84	csin106566	G7YFC6	Krueppel-like factor 11	32.7974	9.85
T265_13914	A0A074ZHX7	Histone domain-containing protein	26.4199	9.47	csin106236	H2KRF7	Histone H1/5	21.8953	8.94
T265_13964	A0A074ZTI0	tRNA_int_end_N2 domain-containing protein	37.6637	9.61	csin106670	G7YFH3	Replication factor C subunit 2/4	36.061	5.83
T265_14014	A0A074ZKT9	RRM domain-containing protein	33.3406	10.5	csin100958	G7Y4M6	U1 small nuclear ribonucleoprotein 70kDa	19.24	11.37
T265_14221	A0A074ZHW5	PARP catalytic domain-containing protein	7.5687	9.23	csin113224	G7YXY0	Transcription initiation factor TFIID subunit 13	6.82204	10.08
T265_14387	A0A074ZBC7	Homeobox domain-containing protein	15.0658	6.14	csin101968	A0A3R7D5J8	Transformer-2 protein homolog beta	29.1811	10.55
T265_14481	A0A074ZAJ5	G-patch domain-containing protein	32.4281	9.64	csin108079	H2KS42	DNA-directed RNA polymerases I; DNA-directed RNA polymerases I II and III subunit RPABC1	24.2922	6.85
T265_14513	A0A074ZED7	BHLH domain-containing protein	22.8941	10.21	csin109605	G7YSS6	Endonuclease-reverse transcriptase	29.3536	9.48
T265_14552	A0A075A8K0	C2H2-type domain-containing protein	39.2917	6.01	csin113348	G7YY89	DUF4817 domain-containing protein	23.6051	9.32
T265_14600	A0A074Z929	Fcf2 domain-containing protein	32.8414	9.74	csin106540	H2KRK1	SWI/SNF-related matrix-associated actin-dependent regulator of chromatin subfamily A member 5	33.2456	8.92
T265_14609	A0A074ZJT2	Kinesin motor domain-containing protein	23.5504	9.46	csin110771	G7YL49	Transcription initiation factor TFIIA small subunit	18.0414	6.42
T265_14634	A0A074Z8L4	DNA-directed RNA polymerase III subunit RPC6	37.5574	8.84	csin107650	G7YGZ8	E3 ubiquitin-protein ligase	39.8092	6.19
T265_14643	A0A074ZJ80	HMG box	32.7369	4.93	csin110497	G7YKT0	Breast cancer metastasis-suppressor	12.6968	4.39
T265_14663	A0A074ZCI5	STAR_dimer domain-containing protein	21.8334	9	csin110956	G7YU40	Crossover junction endonuclease EME1	17.2552	7.17
T265_14749	A0A075A663	PRP38 family protein	38.3321	9.28	csin109251	G7YSE8	COMPASS component SWD2	29.1922	6.99
T265_14775	A0A074ZHS7	RWD domain-containing protein	16.9404	5.05	csin103715	G7YNK4	Chromobox protein 1; Chromobox-like protein 5	26.5803	6.11
T265_14934	A0A075A461	BHLH domain-containing protein	34.9316	8.5	csin101278	G7Y5E4	Craniofacial development protein 2	22.2895	9.96
T265_15042	A0A075A2T0	HIT-type domain-containing protein	23.0665	9.2	csin103870	G7YAI6	Ribonucleases P/MRP protein subunit RPP25	29.5882	10.2
T265_15066	A0A074Z3C4	HIT-type domain-containing protein	33.8491	9.39	csin113399	G7YYD5	Prophage QSR' DNA-packaging protein NU1 homolog	20.4281	4.89
T265_15092	A0A074Z357	J domain-containing protein	20.4339	6.01	csin109980	G7YT23	Arf-GAP GTPase ANK repeat and PH domain-containing protein 1/2/3	8.26944	5.21
T265_15203	A0A074ZCL4	WD_REPEATS_REGION domain-containing protein	36.286	6.21	csin108726	G7YRW1	DNA-directed RNA polymerase I subunit RPA1	8.92443	8.62
T265_15216	A0A074Z5U5	cwf21 domain-containing protein	38.8891	9.52	csin101523	G7Y5Y4	Telomerase protein component 1	36.0511	10.16
T265_15461	A0A074Z2L5	POP4 domain-containing protein	30.8998	10.88	csin107883	G7YR40	EF-hand calcium-binding domain-containing protein 1	11.376	4.26
T265_15765	A0A074ZUL5	Nuclear receptor domain-containing protein	22.0658	8.84	csin105118	G7YD01	Zinc finger C4H2 domain-containing protein	37.9621	6.27
T265_15813	A0A074Z6E0	WD_REPEATS_REGION domain-containing protein	21.3735	9	csin107408	G7YGR3	Repressor of RNA polymerase III transcription MAF1 homolog	31.1318	5.15
T265_15873	A0A074YZS7	Telo_bind domain-containing protein	12.3819	5.68	csin101768	G7Y6I7	C2H2-type domain-containing protein	32.3312	10.18
T265_16000	A0A074ZTE6	PWI domain-containing protein	22.6206	7.95	csin108932	G7YS23	Transcription factor SOX-6	37.2951	7.79
T265_16053	A0A074ZT51	UBIQUITIN_CONJUGAT_2 domain-containing protein	17.763	4.47	csin102007	G7Y730	G patch domain and ankyrin repeat-containing protein 1; G patch domain and ankyrin repeats-containing protein 1	18.9087	11.07
T265_16076	A0A074ZT16	Chromo domain-containing protein	35.7636	6.06	csin106258	H2KRG4	Ribosome production factor 2	37.9996	9.64
T265_16154	A0A074ZSQ0	U-box domain-containing protein	13.3453	5.49	csin107961	G7YR66	Ribosome biogenesis regulatory protein	39.9391	10.39
					csin111677	H2KT44	Proteasome activator subunit 3	26.6155	5.43
					csin105295	H2KR30	Transcription initiation factor TFIIF subunit beta	36.8757	9.41
					csin101337	G7Y5I8	Zinc finger Ran-binding domain-containing protein 2	30.7505	4.72
					csin112873	H2KVQ1	Mediator of RNA polymerase II transcription subunit 10	18.1294	5.29
					csin105058	H2KQY7	Protein CWC15	29.6376	5.09
					csin105841	G7YPH3	Homeotic protein distal-less	39.1114	8.1
					csin109621	G7YJK7	Homeobox protein MSX-2	14.7137	10.05
					csin102357	G7Y7R0	Endonuclease-reverse transcriptase	21.6534	8.84
					csin109969	G7YK25	Transcription factor TFIIIB component B'' homolog	24.0063	9.98
					csin102255	H2KPM7	Essential for mitotic growth 1	26.2483	8.73
					csin107540	H2KU25	DNA-directed RNA polymerases I; DNA-directed RNA polymerases I II and III subunit RPABC2	15.0679	4.3
					csin110784	G7YTV7	Pol-related protein	14.5838	9.84
					csin100992	G7Y4P7	ATP-binding cassette transporter	18.7675	9.96
					csin110430	H2KSV4	ATP-dependent RNA helicase	37.0398	6.62
					csin104030	H2KTJ8	High mobility group protein B1; High mobility group protein DSP1	19.855	4.89
					csin107938	G7YHD7	Dynein light chain	16.0666	9.8
					csin108116	H2KS52	Zinc finger RAD18 domain-containing protein C1orf124 homolog	38.6926	7.59
					csin107185	G7YGA7	Transcription initiation factor TFIID subunit 10	19.8321	6.72
					csin110675	H2KSX8	Protein LTV1	38.0128	4.68
					csin112183	G7YMC3	U3 small nucleolar RNA-associated protein 23	30.1866	10.17
					csin105423	G7YDI0	Histone RNA hairpin-binding protein	35.4375	9.23
					csin102158	H2KPK6	Pre-mRNA-splicing factor SPF27	25.1105	4.92
					csin101476	G7Y5U4	DNA repair protein REV1	28.5258	7.02
					csin100842	G7Y4D5	RNA-directed DNA polymerase from mobile element jockey-like	37.5163	6.16
					csin107857	G7YH97	Nitric oxide synthase-interacting protein	32.0955	9.16
					csin113017	H2KVS6	MRG-binding protein; MRG/MORF4L-binding protein	18.0513	6.98
					csin105624	A0A419PIL1	KRAB and SCAN domains-containing zinc finger protein	39.8161	9.7
					csin102937	G7Y8T7	Protein ovo	36.3232	9.02
					csin113163	G7YXS7	LIM domain kinase 1	36.6985	10.09
					csin109534	G7YJH1	Proteasome assembly chaperone 2	31.463	5.77
					csin112136	G7YVW2	Multiple ankyrin repeats single kh domain protein	32.0773	9.32
					csin106807	G7YFR2	Histone H2B	20.7562	8.4
					csin110767	G7YL46	GATA zinc finger domain-containing protein 1	18.1356	7.6
					csin107671	G7YH05	Zinc finger protein 629	30.692	9.59
					csin113534	G7YYS0	Probable ATP-dependent helicase yoaA	27.7751	7.66
					csin112832	G7YMQ0	Transcription elongation factor S-II	16.55	9.05
					csin112783	G7YWZ7	Activated RNA polymerase II transcriptional coactivator p15	8.02926	9.05
					csin113363	H2KVV7	Zinc finger protein 474	25.9579	9.48
					csin106876	H2KRQ1	Nuclear transcription factor Y subunit gamma	39.3	5.62
					csin112759	G7YWY2	Protein-tyrosine phosphatase	31.9777	9.86
					csin108075	H2KS41	Splicing factor U2AF 35 kDa subunit; Splicing factor U2af 38 kDa subunit	25.9532	9.33
					csin110788	A0A3R7FVI3	Transcription factor HES-4	37.0852	9.6
					csin108488	A0A3R7GRP7	Protein kinase	39.1723	9.52
					csin100122	A0A419PF89	TP53RK-binding protein	22.3489	5.95
					csin109602	G7YSS4	C2H2-type domain-containing protein	23.3777	9.63
					csin111637	G7YLU5	LSM14 domain-containing protein	14.2609	8.11
					csin100205	H2KNH9	SAGA-associated factor 11	27.9222	8.15
					csin103932	G7YAN4	Myelin transcription factor 1-like protein	28.1068	7.59
					csin109623	G7YJK9	Serine/arginine-rich splicing factor 10	39.179	11.07
					csin108997	A0A3R7C0L5	Homeobox protein Nkx-6.	39.5858	7.4
					csin109859	H2KSP2	ATP-binding cassette transporter	20.3843	9.96
					csin110563	G7YTN6	ESF2/ABP1 family protein; Pre-rRNA-processing protein esf2	24.3668	9.73
					csin101931	G7Y6W6	CUE domain-containing protein 2-B	23.4988	6.62
					csin101022	H2KNZ1	Zinc finger protein 768	31.9246	8.11
					csin101318	H2KP44	Structure-specific endonuclease subunit SLX1 homolog	31.5795	8.87
					csin103249	G7Y9E4	Small nuclear ribonucleoprotein Sm D2	14.0834	9.88
					csin111001	G7YU63	Insulinoma-associated protein 1b; Insulinoma-associated protein 2	36.5775	9.48
					csin102941	G7Y8U1	DNA-directed RNA polymerase III subunit RPC8	35.173	4.89
					csin112431	H2KVI4	Cell cycle checkpoint protein	34.8171	5.86
					csin113203	G7YMT7	Histone H3.2	38.6896	9.92
					csin106380	G7YF27	Transcription factor SOX1/2/3/14/21	32.8056	9.83
					csin104712	G7YC78	Transposon Ty3-I gap-Pol polyprotein	25.7507	9.96
					csin109821	G7YSY8	DUF4817 domain-containing protein	24.6235	8.81
					csin108380	G7YHZ0	BHLH domain-containing protein	33.0318	9.19
					csin105405	G7YDH6	Gem associated protein 6	19.3779	5.01
					csin112303	A0A3R7FNF0	BZIP domain-containing protein	34.2144	10.03
					csin108472	G7YI42	Mothers against decapentaplegic homolog 1	38.4299	9.69
					csin100180	G7Y2V3	Transposon Ty3-I gap-Pol polyprotein	26.7908	9.74
					csin105754	H2KR98	Nucleoside-diphosphate kinase	35.8733	4.92
					csin108331	G7YRH7	WW domain-containing adapter protein with coiled-coil	33.5419	9.45
					csin111287	H2KT13	Heterogeneous nuclear ribonucleoproteins A2/B1	32.4016	8.75
					csin111279	G7YUK7	Ras-related protein Rab-6.2	38.0205	9.43
					csin112170	A0A419PJU3	Coiled-coil domain-containing protein 113	25.0453	9.99
					csin107256	H2KRV8	Nuclear transcription factor Y alpha	26.2044	9.43
					csin104661	H2KQT7	Pin2-interacting protein X1	33.7527	9.4
					csin104636	H2KQS8	UBA domain-containing protein	27.4576	4.61
					csin107273	G7YGH2	Tubulin polymerization-promoting protein	18.0804	9.38
					csin103383	H2KQ76	Zinc finger and BTB domain-containing protein 38	17.3774	6.42
					csin108844	H2KUF5	Pre-mRNA-splicing factor ISY1 homolog	35.8647	4.34
					csin110519	G7YKT7	Protein FAM32A	12.7696	9.45
					csin101735	G7Y6G0	STARP antigen	39.0274	9.8
					csin104927	G7YCL8	Hepatic leukemia factor	19.9798	9.3
					csin104208	H2KTL0	rRNA biogenesis protein RRP36	21.3117	10.23
					csin105132	G7YD12	U6 snRNA-associated Sm-like protein LSm8	9.37172	4.61
					csin104982	G7YCR2	Protein SSXT	32.5269	8.64
					csin109054	H2KSE4	Smad nuclear-interacting protein 1	33.176	9.74
					csin100154	G7Y2T1	DUF4817 domain-containing protein	28.5314	8.25
					csin111086	G7YUB7	Endonuclease-reverse transcriptase	37.8797	8.65
					csin104210	A0A3R7FYK9	PRKR-interacting protein 1	23.6058	8.93
					csin113243	G7YXZ5	Selenocysteine-specific elongation factor	33.0289	8.36
					csin102515	H2KPR9	THO complex subunit 3	36.3671	6.31
					csin111830	G7YVE0	Mps one binder kinase activator-like 2	38.3875	5.85
					csin102452	G7Y7Y9	Peptidyl-prolyl isomerase E (Cyclophilin E)	25.2427	5.91
					csin113103	H2KTB2	Serine/arginine-rich splicing factor 7	16.5574	8.48
					csin104657	H2KQT4	KRAB domain-containing zinc finger protein	30.6526	903
					csin102190	G7Y7G5	WD repeat and FYVE domain-containing protein 1	31.2645	11.14
					csin101802	H2KPD6	Zinc finger and BTB domain-containing protein 41	27.1445	6.04
					csin109002	H2KSD6	Corepressor interacting with RBPJ 1	29.6598	9.19
					csin105583	G7YDR4	Transposable element Tc3 transposase	30.7591	7.28
					csin105189	G7YD57	C2H2-type domain-containing protein	29.2615	9.9
					csin106329	G7YEZ3	DNA-directed RNA polymerase II subunit RPB11; DNA-directed RNA polymerase II subunit RPB11-a	20.038	6.08
					csin106167	G7YPR1	Splicing factor arginine/serine-rich 1/9	28.3305	8.88
					csin101769	G7Y6I8	DNA repair protein complementing XP-A cells-like protein; DNA-repair protein complementing XP-A cells	34.4425	7.09
					csin106615	G7YFE7	Transposon Ty3-G gap-Pol polyprotein	20.2617	9.84
					csin111162	H2KV35	Tristetraprolin	29.0304	9.27
					csin109379	G7YSJ0	Histone H2A	36.9753	10.53
					csin108713	H2KUD9	YEATS domain-containing protein 4	25.8295	6.4
					csin108797	H2KSB8	Ribosome biogenesis protein ERB1	32.8823	9.75
					csin104517	G7YBT2	U6 snRNA-associated Sm-like protein LSm2	39.3248	9.98
					csin103930	G7YAN2	Craniofacial development protein 2 [	22.3375	10.02
					csin112598	G7YML4	DNA (Cytosine-5-)-methyltransferase	34.1091	10.51
					csin106577	H2KRK7	Immunodeficiency virus type I enhancer-binding protein	20.0315	11.38
					csin107061	G7YQE2	U5 snRNP protein DIM1 family	24.5835	5.62
					csin111698	G7YLW9	TAR DNA-binding protein 43	32.6656	5.05
					csin106523	G7YQ06	Protein giant	26.6037	8.17
					csin100241	A0A3R7JYJ6	DnaJ homolog subfamily B member 6	30.6409	7.26
					csin101439	G7Y5R7	U11/U12 small nuclear ribonucleoprotein 31 kDa protein	25.261	8.82
					csin105346	G7YDF7	DNA-binding protein inhibitor ID-2-A	11.4784	9.93
					csin100625	G7Y3V9	DnaJ homolog subfamily B member 4	37.912	9.19
					csin103647	H2KQC4	Serine-threonine kinase receptor-associated protein	38.7515	5.61
					csin113277	H2KVU8	Pre-mRNA-splicing factor SYF2	25.972	9.21
					csin113174	G7YXT7	WD repeat and FYVE domain-containing protein 2	36.6094	6.13
					csin103118	G7Y944	ETS translocation variant 1/4/5	29.9595	6.66
					csin102264	G7Y7M2	RING finger protein 11	37.9229	5.55
					csin111107	G7YUD2	DNA-binding protein A	29.4117	9.23
					csin109419	H2KSI6	Prefoldin subunit 5	17.0393	5.19
					csin108176	G7YHR1	Zinc finger protein 778	14.9801	9.38
					csin109335	G7YSH7	Translation initiation factor 2 subunit 1	26.5114	4.44
					csin102288	H2KTC8	Unconventional prefoldin RPB5 interactor	35.4787	5.39
					csin100149	G7Y2S7	Nascent polypeptide-associated complex subunit beta	8.76324	10
					csin108171	G7YHQ7	dUTP pyrophosphatase	30.1725	9.02
					csin112953	H2KVR7	CRIM domain-containing protein	34.633	5.78
					csin108741	G7YIG3	Mediator of RNA polymerase II transcription subunit 4	33.1968	9.47
					csin110602	G7YTP8	Speckle-type POZ protein-like	38.8642	5.84
					csin111481	G7YLP5	Visual system homeobox 1	31.1022	9.55
					csin100076	G7Y2M9	Cysteine and glycine-rich protein 3; LIM and SH3 domain protein F42H10.3	8.85827	8.81
					csin112077	G7YM86	Cell cycle checkpoint protein	22.2888	4.65
					csin100024	G7Y2F4	Gap-Pol polyprotein	17.1367	10.25
					csin101463	G7Y5T4	Protein deadpan	23.5823	8.72
					csin100978	G7Y4P4	Nucleolar RNA helicase 2	23.2978	5.33
					csin102658	G7Y8B0	SAP domain-containing ribonucleoprotein	36.9619	8.92
					csin110421	H2KSV3	RNA-binding motif protein; RNA-binding motif protein X-linked 2	35.3635	10.08
					csin103555	G7YNJ2	C2H2-type domain-containing protein	27.5243	6.75
					csin100270	G7Y302	Muscleblind	33.013	7.23
					csin111241	G7YLJ6	Protein Simiate; UPF0436 protein C9orf6 homolog	33.8192	8.72
					csin100901	H2KNW8	Pre-mRNA-splicing factor CWC25	32.4293	9.97
					csin113617	H2KTC3	Reticulon-like protein	24.4487	8.87
					csin105663	G7YDX9	Transposable element Tc3 transposase	36.8771	7.3
					csin104193	G7YNS4	U-box domain-containing protein 5	21.1955	4.7
					csin112794	G7YX03	Methyl-CpG-binding domain protein 2	32.9963	9.61
					csin104169	G7YB50	Pol-related protein	38.5914	9.17
					csin109178	G7YSB8	Histone H2A	16.362	11.24
					csin112958	H2KVR8	Zinc finger protein ubi-d4	36.0488	7.85
					csin113289	G7YY37	Minichromosome maintenance protein 10	13.4587	9.55
					csin105222	G7YD84	Endonuclease-reverse transcriptase	17.8708	9.84
					csin111125	G7YUE5	V-type H+-transporting ATPase subunit E	26.4012	7.59
					csin108878	G7YIP6	Polyprotein	31.8873	8.73
					csin107292	G7YQI5	Cell cycle arrest protein BUB3	39.7899	7.62
					csin106606	H2KTX4	Histone deacetylase complex subunit SAP18	26.6388	9.93
					csin106676	G7YFH8	Nuclear hormone receptor family member nhr-48	32.5067	8.16
					csin107420	G7YGS2	Histone-lysine N-methyltransferase PRDM9	24.4678	8.52
					csin104629	H2KTL6	Histone H2A	14.2736	10.57
					csin105560	G7YPE4	WDFY family member 4	27.7384	9.15
					csin108836	G7YIM5	Elongator complex protein 3	37.6061	8.11
					csin103752	G7YAB1	Histone H3.2	33.1868	10.32
					csin100509	G7Y3M5	Craniofacial development protein 1	16.4448	9.99
					csin100619	G7Y3V5	Histone H1/5	21.423	9.67
					csin102848	G7Y8N2	BED-type domain-containing protein	35.7859	9.35
					csin100364	G7Y3A2	tRNA (Guanine-N(7)-)-methyltransferase subunit WDR4	36.8093	5.52
					csin111796	G7YVC5	Nostrin	30.2379	9.96
					csin111615	G7YV51	Calcium/calmodulin-dependent protein kinase kinase	35.6972	5
					csin112415	G7YMH1	Calbindin-32	8.91324	9.72
					csin107783	G7YR02	COP9 signalosome complex subunit 3	27.9753	8.93
					csin105873	H2KRB1	Zinc finger protein; Zinc finger protein 706	11.2559	9.75
					csin113349	G7YY90	Symplekin	17.5127	9.85
					csin102186	G7Y7G1	Structural maintenance of chromosome 2	18.5474	10.21
